# Supplementary material for: Impact of Genetic Risk Score and Dietary Protein Intake on Vitamin D Status in Young Adults from Brazil
Source: Nutrients. 2022 Feb 28;14(5):1015. doi: 10.3390/nu14051015 (PMC8912678; doi:10.3390/nu14051015)
Supplement: Supplementary file 1 [file nutrients-14-01015-s001.zip]

Archive with 1 entries (1 files):
- nutrients-1594176-supplementary.pdf
